# Supplementary material for: Sodium Butyrate Supplementation in Whole Milk Modulates the Gastrointestinal Microbiota Without Altering the Resistome and Virulome in Preweaned Calves
Source: Microorganisms. 2025 Oct 15;13(10):2375. doi: 10.3390/microorganisms13102375 (PMC12566572; doi:10.3390/microorganisms13102375)
Supplement: Supplementary file 1 [file microorganisms-13-02375-s001.zip]

Archive with 1 entries (1 files):
- microorganisms-3871369-supplementary.pdf
